# Supplementary material for: Impairment of lysosomal quality control in Huntington disease
Source: Cell Death Dis. 2025 Oct 27;16(1):762. doi: 10.1038/s41419-025-08103-z (PMC12559425; doi:10.1038/s41419-025-08103-z)
Supplement: Supplementary file 3 — Table S1 [file 41419_2025_8103_MOESM3_ESM.xlsx]

## Sheet: TABLE_S1
	Table S1 – Primer list
	Gene	Primer	Sequence (5'->3')
	Atp6v1b2	forward	GGCCCACAGAGAATCAGGTA
		reverse	GAGGGTGGG ATGTAGGGTTT
	Bag1	forward	GAAACACCGTTGTCAGCACT
		reverse	GCT CCACTGTGTCACACTC
	Bag3	forward	ATGGACCTGAGCGATCTCA
		reverse	CACGGGGATGGGGATGTA
	Ctsb	forward	TTAGCGCTCTCACTTCCACTACC
		reverse	TGCTTGCTACCTTCCTCTGGTTA
	Hspb8	forward	ATACGTGGAAGTTTCAGGCA
		reverse	TCTCCAAAGGGTGAGTACGG
	Lgal-s3	forward	AACACGAAGCAGGACAATAACTGG
		reverse	GCAGTAGGTGAGCATCGTTGAC
	Lamp1	forward	CAGCACTCTTTGAGGTGAAAAAC
		reverse	ACGATCTGAGAACCATTCGCA
	Lamp2A	forward	GCAGTGCAGATGAAGACAAC
		reverse	AGTATGATGGCGCTTGAGAC
	Map1lc3b	forward	CGTCCTGGACAAGACCAAGT
		reverse	CCATTCACCAGGAGGAAGAA
	Mcoln1	forward	GCGCCTATGACACCATCAA
		reverse	TATCCTGGACTGCTCGAT
	Rplp0	forward	GGTGCCACACTCCATCATCA
		reverse	AGGCCTTGACCTTTTCAGTAAGT
	Sqstm-1/p62	forward	AGGGAACACAGCAAGCT
		reverse	GCCAAAGTGTCCATGTTTCA
	Tfeb	forward	GCGGCAGAAGAAAGACAATC
		reverse	CTGCATCCTCCGGATGTAAT
	Tfe3	forward	AGGATCAAAGAGCTGGGCAC
		reverse	CCGGCTCTCCAGGTCTTTG
	Trim-16	forward	GGACCTTCGGTGTATGCAGT
		reverse	TCCCCAAACTTCTCTTCAGC
	Vcp	forward	TGCCATCCTAAAAGCCAATC
		reverse	TCAGCTCCAGAAAAGCCATT
