# Supplementary material for: Impairment of lysosomal quality control in Huntington disease
Source: Cell Death Dis. 2025 Oct 27;16(1):762. doi: 10.1038/s41419-025-08103-z (PMC12559425; doi:10.1038/s41419-025-08103-z)
Supplement: Supplementary file 4 — Table S2 [file 41419_2025_8103_MOESM4_ESM.xlsx]

## Sheet: TABLE_S2
	Table 2– Antibodies list
	REAGENT or RESOURCE	SOURCE	IDENTIFIER	WB/FTA analysis	IF analysis
				dilution	dilution
	mouse anti-HTT	Merck	MAB2166	1:6000	1:1000
	rabbit anti-TFE3	Merck	HPA023881	1:3000	1:1000
	rabbit anti-TFEB	Bethyl Laboratories	A303-673A	1:3000	1:1000
	mouse anti-GAPDH	Immunological sciences	MAB-10578	1:6000
	goat anti-rabbit IgG-HRP	Jackson Immunoresearch Laboratories	111-035-003	1:10000
	goat anti-mouse IgG-HRP	Jackson Immunoresearch Laboratories	115-035-003	1:10000
	goat anti-mouse 549 Alexa Fluor®	ThermoFisher Scientific	A11072		1:1000
	goat anti-rabbit 488 Alexa Fluor®	ThermoFisher Scientific	A11070		1:1000
